# Supplementary material for: EFCRFNet: A novel multi-scale framework for salient object detection
Source: PLoS One. 2025 May 22;20(5):e0323757. doi: 10.1371/journal.pone.0323757 (PMC12097717; doi:10.1371/journal.pone.0323757)
Supplement: S2_Data.zip — (ZIP) [file pone.0323757.s002.zip]

Archive with 4 entries (3 files):
- Data/
- Data/EFCRF1000.zip
- Data/EFCRF5000.zip
- Data/EFCRF821.zip
